# Supplementary material for: Identifying and exploiting trait-relevant tissues with multiple functional annotations in genome-wide association studies
Source: PLoS Genet. 2018 Jan 29;14(1):e1007186. doi: 10.1371/journal.pgen.1007186 (PMC5805369; doi:10.1371/journal.pgen.1007186)
Supplement: S1 Table — The table lists ID, tissue group, epigenome name and mnemonic, tissue types, and genome-wide percentage of mark occupancy for the four histone marks (H3K27me3, H3K36m3, H3K4me1, H3K4me3). (XLSX) [file pgen.1007186.s008.xlsx]

## Sheet: Sheet1
Table S1 Information for the tissue-specific SNP annotations obtained based on histone occupancy data in the ENCODE and Roadmap projects. The table lists ID, tissue group, epigenome name and mnemonic, tissue types, and genome-wide percentage of mark occupancy for the four histone marks (H3K27me3, H3K36m3, H3K4me1, H3K4me3).
EID	Color	Group	Epigenome Mnemonic	Standardized Epigenome name	H3K27me3_percentage	H3K36me3_percentage	H3K4me1_percentage	H3K4me3_percentage
E025	#69608A	Adipose	FAT.ADIP.DR.MSC	Adipose Derived Mesenchymal Stem Cell Cultured Cells	0.289722	0.177051	0.208857	0.120502
E023	#69608A	Adipose	FAT.MSC.DR.ADIP	Mesenchymal Stem Cell Derived Adipocyte Cultured Cells	0.320337	0.178787	0.211792	0.116789
E063	#69608A	Adipose	FAT.ADIP.NUC	Adipose Nuclei	0.288053	0.174586	0.1979	0.106614
E087	#DAB92E	AdrenalPancreas	PANC.ISLT	Pancreatic Islets	0.185632	0.294649	0.246135	0.0194318
E080	#DAB92E	AdrenalPancreas	ADRL.GLND.FET	Fetal Adrenal Gland	0.170149	0.174873	0.157706	0.0453369
E098	#DAB92E	AdrenalPancreas	PANC	Pancreas	0.336592	0.217929	0.226206	0.105359
E062	#55A354	BloodImmune	BLD.PER.MONUC.PC	Primary mononuclear cells from peripheral blood	0.305197	0.145019	0.137496	0.156693
E034	#55A354	BloodImmune	BLD.CD3.PPC	Primary T cells from peripheral blood	0.250071	0.17213	0.129059	0.0592519
E045	#55A354	BloodImmune	BLD.CD4.CD25I.CD127.TMEMPC	Primary T cells effectormemory enriched from peripheral blood	0.356124	0.183652	0.210628	0.158621
E033	#55A354	BloodImmune	BLD.CD3.CPC	Primary T cells from cord blood	0.115912	0.156629	0.0717682	0.0491821
E044	#55A354	BloodImmune	BLD.CD4.CD25.CD127M.TREGPC	Primary T regulatory cells from peripheral blood	0.34627	0.172928	0.173477	0.0597476
E043	#55A354	BloodImmune	BLD.CD4.CD25M.TPC	Primary T helper cells from peripheral blood	0.336628	0.1597	0.13284	0.0883371
E039	#55A354	BloodImmune	BLD.CD4.CD25M.CD45RA.NPC	Primary T helper naive cells from peripheral blood	0.344497	0.168383	0.156597	0.0945159
E041	#55A354	BloodImmune	BLD.CD4.CD25M.IL17M.PL.TPC	Primary T helper cells PMA-I stimulated	0.355441	0.169019	0.141759	0.109389
E042	#55A354	BloodImmune	BLD.CD4.CD25M.IL17P.PL.TPC	Primary T helper 17 cells PMA-I stimulated	0.348626	0.160331	0.154016	0.172388
E040	#55A354	BloodImmune	BLD.CD4.CD25M.CD45RO.MPC	Primary T helper memory cells from peripheral blood 1	0.21578	0.249887	0.133543	0.258479
E037	#55A354	BloodImmune	BLD.CD4.MPC	Primary T helper memory cells from peripheral blood 2	0.17659	0.124159	0.139781	0.195105
E048	#55A354	BloodImmune	BLD.CD8.MPC	Primary T CD8+ memory cells from peripheral blood	0.198621	0.215912	0.187709	0.193602
E038	#55A354	BloodImmune	BLD.CD4.NPC	Primary T helper naive cells from peripheral blood	0.303506	0.209766	0.144953	0.163322
E047	#55A354	BloodImmune	BLD.CD8.NPC	Primary T CD8+ naive cells from peripheral blood	0.371853	0.242414	0.133194	0.170655
E029	#55A354	BloodImmune	BLD.CD14.PC	Primary monocytes from peripheral blood	0.134615	0.135143	0.0824419	0.0157804
E031	#55A354	BloodImmune	BLD.CD19.CPC	Primary B cells from cord blood	0.0591878	0.136302	0.0670917	0.0380187
E035	#55A354	BloodImmune	BLD.CD34.PC	Primary hematopoietic stem cells	0.241112	0.160808	0.0750002	0.0421994
E051	#55A354	BloodImmune	BLD.MOB.CD34.PC.M	Primary hematopoietic stem cells G-CSF-mobilized Male	0.156039	0.157335	0.104377	0.051081
E050	#55A354	BloodImmune	BLD.MOB.CD34.PC.F	Primary hematopoietic stem cells G-CSF-mobilized Female	0.270312	0.165277	0.132272	0.0981674
E036	#55A354	BloodImmune	BLD.CD34.CC	Primary hematopoietic stem cells short term culture	0.29366	0.140986	0.125226	0.0677811
E032	#55A354	BloodImmune	BLD.CD19.PPC	Primary B cells from peripheral blood	0.368517	0.172556	0.107154	0.0808099
E046	#55A354	BloodImmune	BLD.CD56.PC	Primary Natural Killer cells from peripheral blood	0.220108	0.140576	0.0959481	0.109793
E030	#55A354	BloodImmune	BLD.CD15.PC	Primary neutrophils from peripheral blood	0.273669	0.136268	0.0807901	0.0416229
E112	#55A354	BloodImmune	THYM	Thymus	0.220925	0.170828	0.137797	0.0334826
E093	#55A354	BloodImmune	THYM.FET	Fetal Thymus	0.207118	0.184305	0.170093	0.100477
E113	#55A354	BloodImmune	SPLN	Spleen	0.385839	0.226598	0.262217	0.299773
E115	#55A354	BloodImmune	BLD.DND41.CNCR	Dnd41 TCell Leukemia Cell Line	0.366926	0.152458	0.0909117	0.0504801
E116	#55A354	BloodImmune	BLD.GM12878	GM12878 Lymphoblastoid Cells	0.188672	0.130459	0.105801	0.0660042
E123	#55A354	BloodImmune	BLD.K562.CNCR	K562 Leukemia Cells	0.178175	0.117733	0.0987134	0.0430582
E124	#55A354	BloodImmune	BLD.CD14.MONO	Monocytes-CD14+ RO01746 Primary Cells	0.18758	0.141729	0.100901	0.0616511
E017	#B65C73	BoneConnective	LNG.IMR90	IMR90 fetal lung fibroblasts Cell Line	0.19272	0.146489	0.16725	0.0179935
E026	#B65C73	BoneConnective	STRM.MRW.MSC	Bone Marrow Derived Cultured Mesenchymal Stem Cells	0.293181	0.173407	0.173451	0.0794784
E049	#B65C73	BoneConnective	STRM.CHON.MRW.DR.MSC	Mesenchymal Stem Cell Derived Chondrocyte Cultured Cells	0.296874	0.168429	0.182794	0.0680984
E055	#B65C73	BoneConnective	SKIN.PEN.FRSK.FIB.01	Foreskin Fibroblast Primary Cells skin01	0.267427	0.2162	0.237323	0.0831802
E056	#B65C73	BoneConnective	SKIN.PEN.FRSK.FIB.02	Foreskin Fibroblast Primary Cells skin02	0.279802	0.247271	0.279211	0.122116
E059	#B65C73	BoneConnective	SKIN.PEN.FRSK.MEL.01	Foreskin Melanocyte Primary Cells skin01	0.227273	0.197158	0.195246	0.0999626
E061	#B65C73	BoneConnective	SKIN.PEN.FRSK.MEL.03	Foreskin Melanocyte Primary Cells skin03	0.295709	0.178131	0.208255	0.0558017
E057	#B65C73	BoneConnective	SKIN.PEN.FRSK.KER.02	Foreskin Keratinocyte Primary Cells skin02	0.191898	0.155773	0.144241	0.0316766
E058	#B65C73	BoneConnective	SKIN.PEN.FRSK.KER.03	Foreskin Keratinocyte Primary Cells skin03	0.276982	0.168694	0.201153	0.0338883
E126	#B65C73	BoneConnective	SKIN.NHDFAD	NHDF-Ad Adult Dermal Fibroblast Primary Cells	0.175886	0.121746	0.134168	0.0659005
E128	#B65C73	BoneConnective	LNG.NHLF	NHLF Lung Fibroblast Primary Cells	0.198955	0.105345	0.144895	0.0325094
E129	#B65C73	BoneConnective	BONE.OSTEO	Osteoblast Primary Cells	0.260664	0.185925	0.168035	0.092768
E083	#4178AE	Cardiovascular	HRT.FET	Fetal Heart	0.149024	0.27117	0.175526	0.214025
E104	#4178AE	Cardiovascular	HRT.ATR.R	Right Atrium	0.262801	0.2379	0.236443	0.0429117
E095	#4178AE	Cardiovascular	HRT.VENT.L	Left Ventricle	0.319729	0.214234	0.204968	0.0881693
E105	#4178AE	Cardiovascular	HRT.VNT.R	Right Ventricle	0.376937	0.253794	0.287822	0.0839489
E065	#4178AE	Cardiovascular	VAS.AOR	Aorta	0.266125	0.11692	0.259218	0.0828355
E088	#4178AE	Cardiovascular	LNG.FET	Fetal Lung	0.236295	0.21192	0.244265	0.199327
E096	#4178AE	Cardiovascular	LNG	Lung	0.287457	0.210042	0.227171	0.277392
E114	#4178AE	Cardiovascular	LNG.A549.ETOH002.CNCR	A549 EtOH 0.02pct Lung Carcinoma Cell Line	0.336808	0.19813	0.188895	0.0943588
E122	#4178AE	Cardiovascular	VAS.HUVEC	HUVEC Umbilical Vein Endothelial Primary Cells	0.199718	0.122752	0.0917506	0.0285971
E054	#C5912B	CNS	BRN.GANGEM.DR.NRSPHR	Ganglion Eminence derived primary cultured neurospheres	0.220745	0.150714	0.151968	0.0342055
E053	#C5912B	CNS	BRN.CRTX.DR.NRSPHR	Cortex derived primary cultured neurospheres	0.192479	0.152352	0.15243	0.0409243
E071	#C5912B	CNS	BRN.HIPP.MID	Brain Hippocampus Middle	0.340844	0.2217	0.240296	0.136461
E074	#C5912B	CNS	BRN.SUB.NIG	Brain Substantia Nigra	0.352569	0.136433	0.239529	0.212492
E068	#C5912B	CNS	BRN.ANT.CAUD	Brain Anterior Caudate	0.172779	0.226347	0.262639	0.152694
E069	#C5912B	CNS	BRN.CING.GYR	Brain Cingulate Gyrus	0.213244	0.238174	0.246188	0.170576
E072	#C5912B	CNS	BRN.INF.TMP	Brain Inferior Temporal Lobe	0.347507	0.230594	0.155075	0.162465
E067	#C5912B	CNS	BRN.ANG.GYR	Brain Angular Gyrus	0.347973	0.236849	0.25546	0.177242
E073	#C5912B	CNS	BRN.DL.PRFRNTL.CRTX	Brain_Dorsolateral_Prefrontal_Cortex	0.341343	0.247547	0.278999	0.189119
E070	#C5912B	CNS	BRN.GRM.MTRX	Brain Germinal Matrix	0.159364	0.123911	0.158563	0.0479176
E082	#C5912B	CNS	BRN.FET.F	Fetal Brain Female	0.144448	0.152915	0.201502	0.0295794
E081	#C5912B	CNS	BRN.FET.M	Fetal Brain Male	0.116364	0.137624	0.1555	0.0541422
E078	#F182BC	Gastrointestinal	GI.DUO.SM.MUS	Duodenum Smooth Muscle	0.278806	0.199367	0.24056	0.137048
E076	#F182BC	Gastrointestinal	GI.CLN.SM.MUS	Colon Smooth Muscle	0.253262	0.208067	0.176718	0.221107
E103	#F182BC	Gastrointestinal	GI.RECT.SM.MUS	Rectal Smooth Muscle	0.220646	0.231832	0.17009	0.147423
E111	#F182BC	Gastrointestinal	GI.STMC.MUS	Stomach Smooth Muscle	0.173091	0.14177	0.232947	0.102411
E092	#F182BC	Gastrointestinal	GI.STMC.FET	Fetal Stomach	0.19586	0.140164	0.252742	0.0507363
E085	#F182BC	Gastrointestinal	GI.S.INT.FET	Fetal Intestine Small	0.291746	0.182037	0.203534	0.0716065
E084	#F182BC	Gastrointestinal	GI.L.INT.FET	Fetal Intestine Large	0.277761	0.184204	0.184918	0.049179
E109	#F182BC	Gastrointestinal	GI.S.INT	Small Intestine	0.280404	0.282689	0.276762	0.208079
E106	#F182BC	Gastrointestinal	GI.CLN.SIG	Sigmoid Colon	0.310877	0.213204	0.151198	0.290622
E075	#F182BC	Gastrointestinal	GI.CLN.MUC	Colonic Mucosa	0.259078	0.210816	0.242267	0.100402
E101	#F182BC	Gastrointestinal	GI.RECT.MUC.29	Rectal Mucosa Donor 29	0.31551	0.205916	0.265467	0.122209
E102	#F182BC	Gastrointestinal	GI.RECT.MUC.31	Rectal Mucosa Donor 31	0.2828	0.21199	0.220625	0.125813
E110	#F182BC	Gastrointestinal	GI.STMC.MUC	Stomach Mucosa	0.286566	0.251932	0.207948	0.258755
E077	#F182BC	Gastrointestinal	GI.DUO.MUC	Duodenum Mucosa	0.33352	0.184146	0.233698	0.115064
E079	#F182BC	Gastrointestinal	GI.ESO	Esophagus	0.285184	0.209896	0.232923	0.121661
E094	#F182BC	Gastrointestinal	GI.STMC.GAST	Gastric	0.343565	0.201005	0.251873	0.193882
E066	#C58DAA	Liver	LIV.ADLT	Liver	0.233984	0.178273	0.162835	0.149593
E118	#C58DAA	Liver	LIV.HEPG2.CNCR	HepG2 Hepatocellular Carcinoma Cell Line	0.170382	0.118104	0.108846	0.0308866
E052	#C2655D	Muscle	MUS.SAT	Muscle Satellite Cultured Cells	0.291057	0.195086	0.152831	0.0854269
E100	#C2655D	Muscle	MUS.PSOAS	Psoas Muscle	0.289051	0.301004	0.22006	0.0753907
E108	#C2655D	Muscle	MUS.SKLT.F	Skeletal Muscle Female	0.283963	0.195285	0.211447	0.116227
E107	#C2655D	Muscle	MUS.SKLT.M	Skeletal Muscle Male	0.206313	0.142113	0.148449	0.0772393
E089	#C2655D	Muscle	MUS.TRNK.FET	Fetal Muscle Trunk	0.119036	0.141404	0.168093	0.0452362
E090	#C2655D	Muscle	MUS.LEG.FET	Fetal Muscle Leg	0.250642	0.179944	0.187767	0.0363531
E120	#C2655D	Muscle	MUS.HSMM	HSMM Skeletal Muscle Myoblasts Cells	0.230334	0.145342	0.132991	0.0326299
E121	#C2655D	Muscle	MUS.HSMMT	HSMM cell derived Skeletal Muscle Myotubes Cells	0.368066	0.206769	0.216243	0.12962
E028	#999999	Other	BRST.HMEC.35	Breast variant Human Mammary Epithelial Cells (vHMEC)	0.279454	0.21334	0.232191	0.211661
E027	#999999	Other	BRST.MYO	Breast Myoepithelial Primary Cells	0.252997	0.220713	0.228673	0.0816076
E099	#999999	Other	PLCNT.AMN	Placenta Amnion	0.132657	0.259943	0.234639	0.263266
E086	#999999	Other	KID.FET	Fetal Kidney	0.125737	0.131507	0.166296	0.0640259
E097	#999999	Other	OVRY	Ovary	0.319189	0.255762	0.248284	0.0995417
E091	#999999	Other	PLCNT.FET	Placenta	0.171726	0.149496	0.135102	0.0398765
E117	#999999	Other	CRVX.HELAS3.CNCR	HeLa-S3 Cervical Carcinoma Cell Line	0.319042	0.201338	0.165181	0.15166
E119	#999999	Other	BRST.HMEC	HMEC Mammary Epithelial Primary Cells	0.346082	0.12574	0.11141	0.0609632
E125	#999999	Other	BRN.NHA	NH-A Astrocytes Primary Cells	0.320415	0.210181	0.200738	0.131231
E127	#999999	Other	SKIN.NHEK	NHEK-Epidermal Keratinocyte Primary Cells	0.227989	0.22929	0.120728	0.0818349
