# Supplementary material for: Identifying and exploiting trait-relevant tissues with multiple functional annotations in genome-wide association studies
Source: PLoS Genet. 2018 Jan 29;14(1):e1007186. doi: 10.1371/journal.pgen.1007186 (PMC5805369; doi:10.1371/journal.pgen.1007186)
Supplement: S2 Table — The table lists the phenotype name, category, abbreviation, number of individuals, reference, and downloaded websites for each of the 43 traits. (XLSX) [file pgen.1007186.s009.xlsx]

## Sheet: Sheet1
Table S2 Information for the summary statistics of 43 traits from 29 GWAS studies. The table lists the phenotype name, category, abbreviation, number of individuals, reference, and downloaded websites for each of the 43 traits.
Phenotype	Study Category	Abbreviation	# of Samples	Reference	Web
Birth length	Anthropometric	BL	28459	(van der Valk et al., 2015)	http://egg-consortium.org/
Birth weight	Anthropometric	BW	26836	(Horikoshi et al., 2013)	http://egg-consortium.org/
Bone density in the femoral neck	Anthropometric	FNBMD	32961	(Estrada et al., 2012)	http://www.gefos.org/?q=content/data-release-2012
Bone density in the lumbar spine	Anthropometric	LSBMD	31800	(Estrada et al., 2012)	http://www.gefos.org/?q=content/data-release-2012
Childhood obesity	Anthropometric	Child_Obes	13848	(Berndt et al., 2013)	http://egg-consortium.org/
Childhood body mass index	Anthropometric	Child_BMI	35668	(Felix et al., 2016)	http://egg-consortium.org/
Height	Anthropometric	Height	253288	(Wood et al., 2014)	https://grasp.nhlbi.nih.gov/FullResults.aspx
Pubertal growth	Anthropometric	PG	13960	(Cousminer et al., 2013)	http://egg-consortium.org/
Hemoglobin levels	Hematological	HB	61155	(Van Der Harst et al., 2012)	Provided by Dr. Joseph K. Pickrell
Mean corpuscular hemoglobin concentration	Hematological	MCHC	56475	(Van Der Harst et al., 2012)	Provided by Dr. Joseph K. Pickrell
Mean cell hemoglobin	Hematological	MCH	51711	(Van Der Harst et al., 2012)	Provided by Dr. Joseph K. Pickrell
Mean red cell volume	Hematological	MCV	58114	(Van Der Harst et al., 2012)	Provided by Dr. Joseph K. Pickrell
Mean platelet volume	Hematological	MPV	29755	(Gieger et al., 2011)	Provided by Dr. Joseph K. Pickrell
Packed cell volume	Hematological	PCV	53089	(Van Der Harst et al., 2012)	Provided by Dr. Joseph K. Pickrell
Platelet count	Hematological	PLT	68102	(Gieger et al., 2011)	Provided by Dr. Joseph K. Pickrell
Red blood cell count	Hematological	RBC	53661	(Van Der Harst et al., 2012)	Provided by Dr. Joseph K. Pickrell
Crohn's disease	Immune	CD	20883	(Jostins et al., 2012a)	http://www.ibdgenetics.org/downloads.html
Inflammatory bowel disease	Immune	IBD	34652	(Jostins et al., 2012a)	http://www.ibdgenetics.org/downloads.html
Primary biliary cirrhosis	Immune	PBC	13239	(Cordell et al., 2015)	https://www.immunobase.org/downloads/protected_data/GWAS_Data/
Rheumatoid arthritis	Immune	RA	37681	(Okada et al., 2014)	http://plaza.umin.ac.jp/yokada/datasource/software.html
Systemic lupus erythematosus	Immune	Lupus	14267	(Bentham et al., 2015)	https://www.immunobase.org/downloads/protected_data/GWAS_Data/
Type 1 diabetes	Immune	T1D	26890	(Bradfield et al., 2011)	https://data.broadinstitute.org/alkesgroup/sumstats_formatted/
Ulcerative colitis	Immune	UC	27432	(Jostins et al., 2012a)	http://www.ibdgenetics.org/downloads.html
Age at menarche	Metobolic	Menarche	182416	(Perry et al., 2014)	http://www.reprogen.org/
Coronary artery disease	Metobolic	CAD	77210	(Schunkert et al., 2011)	http://www.cardiogramplusc4d.org/
Fasting glucose	Metobolic	FG	46186	(Manning et al., 2012)	http://www.magicinvestigators.org/downloads/
High-density lipoproteins	Metobolic	HDL	97749	(Teslovich et al., 2010)	http://www.broadinstitute.org/mpg/pubs/lipids2010/
Heart rate	Metobolic	HR	181171	(den Hoed et al., 2013)	https://grasp.nhlbi.nih.gov/FullResults.aspx
Low-density lipoproteins	Metobolic	LDL	93354	(Teslovich et al., 2010)	http://www.broadinstitute.org/mpg/pubs/lipids2010/
Total cholesterol	Metobolic	TC	100184	(Teslovich et al., 2010)	http://www.broadinstitute.org/mpg/pubs/lipids2010/
Triglycerides	Metobolic	TG	94461	(Teslovich et al., 2010)	http://www.broadinstitute.org/mpg/pubs/lipids2010/
Type 2 diabetes	Metobolic	T2D	60786	(Morris et al., 2012)	http://www.diagram-consortium.org/
Alzheimer's disease	Neurological	Alzheimer	54162	(Lambert et al., 2013)	https://data.broadinstitute.org/alkesgroup/sumstats_formatted/
Autism	Neurological	Autism	10263	(Consortium, 2013)	http://www.med.unc.edu/pgc/downloads/
Attention deficit-hyperactivity disorder	Neurological	ADD	5422	(Consortium, 2013)	http://www.med.unc.edu/pgc/downloads/
Bipolar disorder/Schizophrenia	Neurological	BIPSCZ	39202	(Ruderfer et al., 2014)	http://www.med.unc.edu/pgc/downloads/
Bipolar disorder	Neurological	BIP	16731	(Ruderfer et al., 2014)	http://www.med.unc.edu/pgc/downloads/
Depressive symptoms	Neurological	DS	161460	(Okbay et al., 2016a)	http://www.thessgac.org/data
Schizophrenia	Neurological	SCZ	70100	(Ripke et al., 2014)	http://www.med.unc.edu/pgc/downloads/
College completion	Social	College	126559	(Rietveld et al., 2013)	http://www.thessgac.org/data
Ever smoked	Social	EverSmoked	74053	(Tobacco and Consortium, 2010)	http://www.med.unc.edu/pgc/downloads/
Neuroticism	Social	Neuroticism	170911	(Okbay et al., 2016a)	http://www.thessgac.org/data
Years of education	Social	YE	328917	(Okbay et al., 2016b)	http://www.thessgac.org/data
