# Supplementary material for: Identifying and exploiting trait-relevant tissues with multiple functional annotations in genome-wide association studies
Source: PLoS Genet. 2018 Jan 29;14(1):e1007186. doi: 10.1371/journal.pgen.1007186 (PMC5805369; doi:10.1371/journal.pgen.1007186)
Supplement: S3 Table — Parenthesis shows either the proportion of existing publications for the tissue group (for PubMed search), the tissue group level posterior probability for other approaches (HC, HCuMax, HB, HBuMax, Chmm, cHMMuMax), or the tissue group level Wald statistics for HBuMaxLDSC. (XLSX) [file pgen.1007186.s010.xlsx]

## Sheet: Sheet1
Table S3 The most relevant tissue group for each trait determined by various methods. Parenthesis shows either the proportion of existing publications for the tissue group (for PubMed search), the tissue group level posterior probability for other approaches (HC, HCuMax, HB, HBuMax, Chmm, cHMMuMax), or the tissue group level Wald statistics for HBuMaxLDSC.
	PubMed	HC	HCuMax	HB	HBuMax	cHMM	cHMMuMax		HBuMaxLDSC
ADD	CNS(0.656)	CNS(0.103)	BloodImmune(0.0971)	Cardiovascular(0.104)	Cardiovascular(0.0991)	AdrenalPancreas(0.22)	NA(0.0973)		AdrenalPancreas(0.461)
Alzheimer	CNS(0.67)	BloodImmune(0.16)	BloodImmune(0.34)	BloodImmune(0.251)	BloodImmune(0.226)	BloodImmune(0.196)	BloodImmune(0.186)		Liver(2.543)
Autism	CNS(0.582)	CNS(0.675)	CNS(0.106)	CNS(0.442)	CNS(0.106)	CNS(0.292)	Muscle(0.0984)		BoneConnective(4.993)
BIPSCZ	CNS(0.62)	CNS(1)	CNS(0.997)	CNS(0.9)	CNS(0.775)	CNS(0.952)	CNS(0.212)		AdrenalPancreas(34.183)
BIP	CNS(0.539)	CNS(0.936)	CNS(0.306)	CNS(0.62)	CNS(0.326)	CNS(0.147)	BloodImmune(0.133)		CNS(17.993)
BL	AdrenalPancreas(0.288)	BoneConnective(0.268)	BoneConnective(0.182)	BoneConnective(0.279)	BoneConnective(0.179)	BoneConnective(0.208)	BoneConnective(0.152)		BoneConnective(3.07)
BW	AdrenalPancreas(0.197)	BoneConnective(0.188)	BoneConnective(0.116)	BoneConnective(0.186)	Liver(0.189)	BoneConnective(0.151)	Adipose(0.133)		AdrenalPancreas(4.427)
CAD	Cardiovascular(0.392)	BoneConnective(0.151)	Cardiovascular(0.141)	BoneConnective(0.125)	Adipose(0.191)	Cardiovascular(0.13)	Cardiovascular(0.151)		Liver(11.862)
CD	Gastrointestinal(0.557)	BloodImmune(1)	BloodImmune(1)	BloodImmune(0.916)	BloodImmune(0.933)	BloodImmune(1)	BloodImmune(1)		CNS(4.376)
Child_BMI	Adipose(0.602)	AdrenalPancreas(0.134)	AdrenalPancreas(0.206)	CNS(0.139)	CNS(0.212)	CNS(0.132)	Gastrointestinal(0.131)		AdrenalPancreas(5.407)
Child_Obes	Adipose(0.466)	AdrenalPancreas(0.157)	CNS(0.147)	CNS(0.176)	CNS(0.242)	AdrenalPancreas(0.419)	CNS(0.193)		AdrenalPancreas(9.742)
College	Adipose(0.813)	CNS(0.995)	CNS(0.991)	CNS(0.656)	CNS(0.569)	Cardiovascular(0.154)	CNS(0.116)		CNS(18.272)
DS	AdrenalPancreas(0.337)	CNS(0.283)	AdrenalPancreas(0.125)	CNS(0.332)	Liver(0.293)	CNS(0.919)	CNS(0.101)		Liver(5.135)
EverSmoked	Gastrointestinal(0.341)	CNS(0.989)	CNS(0.117)	CNS(0.631)	CNS(0.109)	Gastrointestinal(0.124)	CNS(0.0973)		CNS(11.371)
FG	Adipose(0.368)	AdrenalPancreas(1)	AdrenalPancreas(1)	Liver(0.492)	Liver(0.518)	Liver(0.205)	AdrenalPancreas(0.956)		AdrenalPancreas(11.272)
FNBMD	BoneConnective(0.836)	BoneConnective(1)	BoneConnective(1)	Adipose(0.991)	Adipose(1)	BoneConnective(0.997)	BoneConnective(0.999)		Liver(10.411)
HB	Liver(0.223)	Gastrointestinal(0.159)	Gastrointestinal(0.303)	Liver(0.251)	Liver(0.515)	BoneConnective(0.207)	Gastrointestinal(0.402)		AdrenalPancreas(6.385)
HDL	Liver(0.374)	Liver(1)	Liver(0.999)	Liver(1)	Liver(1)	Liver(0.993)	Cardiovascular(0.99)		Liver(13.208)
Height	BoneConnective(0.307)	Adipose(1),AdrenalPancreas(1),BloodImmune(1),BoneConnective(1),Cardiovascular(1),Liver(1)	Adipose(1),BoneConnective(1),Cardiovascular(1),Gastrointestinal(1),Muscle(1)	Adipose(1)	Adipose(1)	Adipose(1)	BoneConnective(1), Cardiovascular(1)		Adipose(24.152)
HR	Cardiovascular(0.491)	Cardiovascular(0.931)	Cardiovascular(0.769)	Cardiovascular(0.5)	Cardiovascular(0.38)	Cardiovascular(0.244)	Cardiovascular(0.251)		AdrenalPancreas(2.765)
IBD	Gastrointestinal(0.495)	BloodImmune(1)	BloodImmune(1)	BloodImmune(0.903)	BloodImmune(0.933)	BloodImmune(1)	BloodImmune(1)		CNS(7.702)
LDL	Liver(0.33)	Liver(1)	Liver(1)	Liver(1)	Liver(1)	Liver(1)	Liver(1)		AdrenalPancreas(4.139)
LSBMD	BoneConnective(0.824)	BoneConnective(0.991)	BoneConnective(0.996)	Adipose(0.998)	Adipose(1)	BoneConnective(0.948)	Adipose(0.609)		Adipose(9.438)
Lupus	BloodImmune(0.538)	BloodImmune(1)	BloodImmune(1)	BloodImmune(0.952)	BloodImmune(0.948)	BloodImmune(1)	BloodImmune(1)		AdrenalPancreas(2.84)
MCHC	Liver(0.405)	BloodImmune(0.2)	Gastrointestinal(0.166)	BloodImmune(0.148)	Gastrointestinal(0.169)	BloodImmune(0.21)	BloodImmune(0.15)		AdrenalPancreas(1.862)
MCH	Liver(0.334)	BloodImmune(0.998)	BloodImmune(1)	BloodImmune(0.736)	BloodImmune(0.751)	BloodImmune(0.989)	BloodImmune(0.98)		Muscle(15.465)
MCV	Liver(0.346)	BloodImmune(1)	BloodImmune(1)	BloodImmune(0.883)	BloodImmune(0.822)	BloodImmune(0.998)	BloodImmune(0.994)		CNS(10.574)
Menarche	BoneConnective(0.38)	BoneConnective(0.217)	CNS(0.216)	AdrenalPancreas(0.337)	CNS(0.223)	BloodImmune(0.963)	CNS(0.203)		AdrenalPancreas(28.62)
MPV	Liver(0.273)	BloodImmune(0.858)	BloodImmune(0.948)	BloodImmune(0.415)	BloodImmune(0.55)	BloodImmune(0.965)	BloodImmune(0.867)		Muscle(5.841)
Neuroticism	AdrenalPancreas(0.319)	CNS(1)	CNS(0.996)	CNS(0.734)	CNS(0.448)	Adipose(0.428)	CNS(0.105)		CNS(12.178)
PBC	Liver(0.701)	BloodImmune(1)	BloodImmune(1)	BloodImmune(0.85)	BloodImmune(0.871)	BloodImmune(0.991)	BloodImmune(0.984)		AdrenalPancreas(0.376)
PCV	Liver(0.282)	Gastrointestinal(0.18)	Gastrointestinal(0.3)	Gastrointestinal(0.272)	Gastrointestinal(0.478)	Muscle(0.118)	Gastrointestinal(0.129)		AdrenalPancreas(6.588)
PG	BoneConnective(0.461)	BoneConnective(0.297)	Muscle(0.273)	BoneConnective(0.345)	BoneConnective(0.309)	BoneConnective(0.248)	BoneConnective(0.135)		BoneConnective(15.84)
PLT	Liver(0.436)	BloodImmune(0.218)	BloodImmune(0.622)	BloodImmune(0.27)	BloodImmune(0.342)	BloodImmune(0.24)	NA(0.296)		Adipose(14.665)
RA	BloodImmune(0.4)	BloodImmune(1)	BloodImmune(1)	BloodImmune(0.882)	BloodImmune(0.903)	BloodImmune(1)	BloodImmune(1)		Gastrointestinal(2.349)
RBC	Liver(0.319)	BloodImmune(0.313)	BloodImmune(0.713)	Gastrointestinal(0.331)	Gastrointestinal(0.462)	BloodImmune(0.229)	BloodImmune(0.236)		Muscle(11.845)
SCZ	CNS(0.638)	CNS(1)	CNS(1)	CNS(0.923)	CNS(0.925)	CNS(1)	CNS(1)		CNS(47.804)
T1D	AdrenalPancreas(0.478)	BloodImmune(1)	BloodImmune(1)	BloodImmune(0.825)	BloodImmune(0.846)	BloodImmune(1)	BloodImmune(1)		Gastrointestinal(5.755)
T2D	Adipose(0.348)	BoneConnective(0.133)	AdrenalPancreas(0.14)	BoneConnective(0.122)	Liver(0.124)	BoneConnective(0.12)	BloodImmune(0.128)		AdrenalPancreas(14.131)
TC	Liver(0.301)	Liver(1)	Liver(1)	Liver(1)	Liver(1)	Gastrointestinal(0.995)	Liver(1)		Liver(5.358)
TG	Adipose(0.35)	Liver(0.98)	Liver(0.996)	Liver(0.991)	Liver(1)	Liver(0.936)	Liver(0.992)		Liver(9.733)
UC	Gastrointestinal(0.532)	BloodImmune(0.993)	BloodImmune(1)	BloodImmune(0.811)	BloodImmune(0.829)	BloodImmune(0.99)	BloodImmune(0.999)		AdrenalPancreas(8.3)
YE	CNS(1)	CNS(1)	CNS(1)	CNS(0.916)	CNS(0.892)	CNS(1)	CNS(1)		Adipose(72.332)
