# Supplementary material for: Identifying and exploiting trait-relevant tissues with multiple functional annotations in genome-wide association studies
Source: PLoS Genet. 2018 Jan 29;14(1):e1007186. doi: 10.1371/journal.pgen.1007186 (PMC5805369; doi:10.1371/journal.pgen.1007186)
Supplement: S4 Table — The PubMed search was performed on June 23, 2017. For each GWAS trait, the tissue group with the largest proportion of existing publications are highlighted in red. The proportion values in each row sum to one. (XLSX) [file pgen.1007186.s011.xlsx]

## Sheet: Sheet1
Table S4 PubMed search results show the number (in parenthesis) and the normalized proportion of publications on each pair of tissue group (columns) and trait (rows). The PubMed search was performed on June 23, 2017. For each GWAS trait, the tissue group with the largest proportion of existing publications are highlighted in red. The proportion values in each row sum to one.
Trait	Adipose	AdrenalPancreas	BloodImmune	BoneConnective	Cardiovascular	CNS	Gastrointestinal	Liver	Muscle
ADD	0.00602(3)	0.117(60)	0.0255(27)	0.0205(50)	0.0401(420)	0.656(2836)	0.0678(84)	0.0298(52)	0.0373(47)
Alzheimer	0.0205(121)	0.0621(378)	0.0757(953)	0.0238(690)	0.0204(2540)	0.67(34395)	0.0359(528)	0.0416(861)	0.0496(742)
Autism	0.0111(14)	0.06(78)	0.109(293)	0.0192(119)	0.0137(363)	0.582(6374)	0.141(443)	0.0192(85)	0.045(144)
BIPSCZ	0.0149(55)	0.139(528)	0.0719(563)	0.0185(334)	0.0256(1980)	0.62(19788)	0.0363(332)	0.0308(396)	0.0426(397)
BIP	0.0156(11)	0.216(156)	0.0675(101)	0.0194(67)	0.0362(535)	0.539(3287)	0.0469(82)	0.0305(75)	0.0292(52)
BL	0.169(8)	0.288(14)	0(0)	0.246(57)	0.0675(67)	0.0415(17)	0.0767(9)	0.0606(10)	0.0502(6)
BW	0.121(248)	0.197(414)	0.06(261)	0.0767(769)	0.0744(3195)	0.0994(1762)	0.165(836)	0.102(732)	0.104(540)
CAD	0.159(577)	0.0459(172)	0.0392(303)	0.0415(741)	0.392(29946)	0.0249(787)	0.0485(438)	0.0702(893)	0.179(1650)
CD	0.036(142)	0.0438(178)	0.206(1733)	0.0478(926)	0.00379(314)	0.00765(262)	0.557(5462)	0.0583(805)	0.0397(397)
Child_BMI	0.602(4)	0(0)	0(0)	0.0307(1)	0.229(32)	0.0174(1)	0.0606(1)	0(0)	0.0595(1)
Child_Obes	0.466(142)	0.0861(27)	0.0139(9)	0.0482(72)	0.109(698)	0.025(66)	0.0343(26)	0.14(149)	0.0778(60)
College	0.813(1)	0(0)	0(0)	0(0)	0(0)	0.187(2)	0(0)	0(0)	0(0)
DS	0.0245(21)	0.337(297)	0.0752(137)	0.0229(96)	0.116(2087)	0.242(1800)	0.0686(146)	0.0317(95)	0.0817(177)
EverSmoked	0(0)	0.206(3)	0.0332(1)	0.0432(3)	0.178(53)	0.0489(6)	0.341(12)	0.121(6)	0.0279(1)
FG	0.368(593)	0.156(259)	0.0204(70)	0.027(214)	0.117(3979)	0.0121(170)	0.0369(148)	0.161(906)	0.102(417)
FNBMD	0.0162(31)	0.0344(68)	0.00417(17)	0.836(7864)	0.00437(176)	0.000962(16)	0.0189(90)	0.0197(132)	0.0651(316)
HB	0.0237(11)	0.117(56)	0.0689(68)	0.168(383)	0.077(750)	0.0425(171)	0.189(218)	0.223(361)	0.0903(106)
HDL	0.143(85)	0.126(77)	0.034(43)	0.0288(84)	0.0886(1105)	0.0192(99)	0.0671(99)	0.374(777)	0.119(179)
Height	0.076(688)	0.0911(850)	0.0201(387)	0.307(13644)	0.0443(8439)	0.0293(2300)	0.0989(2226)	0.0537(1702)	0.279(6410)
HR	0.0268(356)	0.107(1458)	0.00726(205)	0.00835(544)	0.491(136817)	0.0575(6628)	0.0474(1564)	0.0333(1545)	0.222(7471)
IBD	0.0188(86)	0.044(207)	0.256(2484)	0.0498(1115)	0.00551(529)	0.00933(370)	0.495(5624)	0.0895(1430)	0.0322(372)
LDL	0.167(174)	0.0757(81)	0.0375(83)	0.0339(173)	0.0632(1379)	0.0134(121)	0.0685(177)	0.33(1200)	0.21(553)
LSBMD	0.0234(60)	0.0352(93)	0.00585(32)	0.824(10383)	0.00474(256)	0.0013(29)	0.023(147)	0.0253(227)	0.0572(372)
Lupus	0.00949(39)	0.047(199)	0.538(4706)	0.168(3384)	0.0269(2324)	0.0597(2129)	0.0497(508)	0.0612(880)	0.0402(419)
MCHC	0(0)	0.115(6)	0.074(8)	0.152(38)	0.0468(50)	0.034(15)	0.111(14)	0.405(72)	0.0622(8)
MCH	0(0)	0.21(5)	0.163(8)	0.124(14)	0.0185(9)	0.0299(6)	0.0696(4)	0.334(27)	0.0513(3)
MCV	0(0)	0(0)	0.0948(1)	0.288(7)	0.0288(3)	0(0)	0.162(2)	0.346(6)	0.0797(1)
Menarche	0.161(18)	0.209(24)	0.0252(6)	0.38(208)	0.0422(99)	0.0299(29)	0.0576(16)	0.0282(11)	0.0672(19)
MPV	0.0758(7)	0.021(2)	0.0662(13)	0.201(91)	0.206(399)	0.0362(29)	0.0741(17)	0.273(88)	0.0471(11)
Neuroticism	0(0)	0.319(41)	0.0302(8)	0.00981(6)	0.0806(211)	0.282(305)	0.158(49)	0.0344(15)	0.0855(27)
PBC	0.00171(3)	0.0355(64)	0.122(455)	0.0407(350)	0.00446(164)	0.00296(45)	0.0457(199)	0.701(4293)	0.046(204)
PCV	0.0131(4)	0.118(37)	0.071(46)	0.0596(89)	0.0527(337)	0.0261(69)	0.272(206)	0.282(300)	0.105(81)
PG	0.0699(9)	0.279(37)	0.00365(1)	0.461(291)	0.00629(17)	0.0269(30)	0.00938(3)	0.0422(19)	0.101(33)
PLT	0.00587(11)	0.0467(90)	0.0944(376)	0.233(2140)	0.0315(1240)	0.0265(431)	0.0986(459)	0.436(2853)	0.0278(132)
RA	0.0244(197)	0.0773(642)	0.4(6868)	0.261(10336)	0.0229(3884)	0.0135(944)	0.0861(1727)	0.0595(1679)	0.0547(1118)
RBC	0.0394(6)	0.0829(13)	0.148(48)	0.142(106)	0.0475(152)	0.0318(42)	0.103(39)	0.319(170)	0.0856(33)
SCZ	0.0141(45)	0.123(405)	0.0728(496)	0.0185(290)	0.0241(1619)	0.638(17720)	0.0352(280)	0.0301(337)	0.0442(358)
T1D	0.0437(207)	0.478(2328)	0.278(2796)	0.0376(873)	0.0244(2423)	0.0157(646)	0.0367(432)	0.044(728)	0.0422(506)
T2D	0.348(4480)	0.154(2045)	0.0322(883)	0.0293(1852)	0.0769(20810)	0.0181(2026)	0.063(2017)	0.136(6149)	0.142(4635)
TC	0.24(1060)	0.0874(398)	0.0196(184)	0.0321(696)	0.16(14839)	0.014(538)	0.057(626)	0.301(4650)	0.0898(1005)
TG	0.35(2798)	0.0813(668)	0.0178(303)	0.0229(896)	0.0905(15183)	0.0113(780)	0.0593(1176)	0.267(7466)	0.099(2001)
UC	0.0146(47)	0.0813(270)	0.193(1326)	0.0395(624)	0.00384(260)	0.00679(190)	0.532(4261)	0.0926(1044)	0.0366(299)
YE	0(0)	0(0)	0(0)	0(0)	0(0)	1(1)	0(0)	0(0)	0(0)
