# Supplementary material for: Identifying and exploiting trait-relevant tissues with multiple functional annotations in genome-wide association studies
Source: PLoS Genet. 2018 Jan 29;14(1):e1007186. doi: 10.1371/journal.pgen.1007186 (PMC5805369; doi:10.1371/journal.pgen.1007186)
Supplement: S5 Table — (XLSX) [file pgen.1007186.s012.xlsx]

## Sheet: Sheet1
Table S5 The posterior probability of 105 tissues with four histone marks for 43 complex traits using SMART method.
	Number of tissue subtypes have PP > 05	FAT.ADIP.DR.MSC	FAT.MSC.DR.ADIP	FAT.ADIP.NUC	PANC.ISLT	ADRL.GLND.FET	PANC	BLD.PER.MONUC.PC	BLD.CD3.PPC	BLD.CD4.CD25I.CD127.TMEMPC	BLD.CD3.CPC	BLD.CD4.CD25.CD127M.TREGPC	BLD.CD4.CD25M.TPC	BLD.CD4.CD25M.CD45RA.NPC	BLD.CD4.CD25M.IL17M.PL.TPC	BLD.CD4.CD25M.IL17P.PL.TPC	BLD.CD4.CD25M.CD45RO.MPC	BLD.CD4.MPC	BLD.CD8.MPC	BLD.CD4.NPC	BLD.CD8.NPC	BLD.CD14.PC	BLD.CD19.CPC	BLD.CD34.PC	BLD.MOB.CD34.PC.M	BLD.MOB.CD34.PC.F	BLD.CD34.CC	BLD.CD19.PPC	BLD.CD56.PC	BLD.CD15.PC	THYM	THYM.FET	SPLN	BLD.DND41.CNCR	BLD.GM12878	BLD.K562.CNCR	BLD.CD14.MONO	LNG.IMR90	STRM.MRW.MSC	STRM.CHON.MRW.DR.MSC	SKIN.PEN.FRSK.FIB.01	SKIN.PEN.FRSK.FIB.02	SKIN.PEN.FRSK.MEL.01	SKIN.PEN.FRSK.MEL.03	SKIN.PEN.FRSK.KER.02	SKIN.PEN.FRSK.KER.03	SKIN.NHDFAD	LNG.NHLF	BONE.OSTEO
ADD	0	0.09842	0.089231	0.104054	0.0834423	0.0881794	0.0984644	0.0918296	0.0806937	0.0946497	0.104905	0.0963627	0.090518	0.103962	0.0903885	0.0982606	0.0956612	0.0915785	0.100587	0.102475	0.112896	0.105423	0.0883432	0.0855257	0.106785	0.0952301	0.122059	0.103891	0.100414	0.0971736	0.0905687	0.0810509	0.100846	0.102149	0.093765	0.0869989	0.113983	0.0896518	0.093671	0.09115	0.0853717	0.0843105	0.079037	0.0821822	0.108322	0.107371	0.109672	0.102428	0.0867995
Alzheimer	7	0.00838075	0.00571018	0.204951	0.00225299	0.0709907	0.0156139	0.244439	0.137821	0.198866	0.0954588	0.208609	0.280615	0.0713986	0.225886	0.284709	0.0946174	0.11955	0.329877	0.0640999	0.13175	0.646262	0.533219	0.415795	0.469245	0.526514	0.519199	0.271794	0.527739	0.582402	0.0752248	0.0493057	0.0642611	0.0700283	0.0896792	0.18276	0.629236	0.0605193	0.00553469	0.0174084	0.230106	0.0913093	0.0350581	0.0707754	0.0563571	0.0645229	0.00262566	0.010654	0.0449947
Autism	5	0.00189302	0.0124713	0.0140073	0.0701693	0.0030195	0.126638	0.0320869	0.000479699	0.484741	0.029809	0.0141353	0.00681936	0.00424018	0.0393499	0.0039026	0.015317	0.00367729	0.00077793	0.000482834	0.00358383	0.268196	0.00217692	0.00348576	0.00962481	0.0016811	0.0209261	0.034842	0.0330783	0.01218	0.0394123	0.000499383	0.00480944	0.0100242	0.00940289	0.0779931	0.0832592	0.00348494	0.149952	0.0296204	0.0497497	0.0295684	0.00155191	0.00307609	0.00544248	0.0395106	0.00245147	0.0746311	0.00283031
BIPSCZ	11	2.61919e-05	0.000153123	4.57853e-08	0.000778918	1.97729e-06	6.00755e-07	0.126123	0.0187702	0.200902	2.85351e-05	0.019548	0.0040365	0.00326349	0.00632825	0.00217037	0.0716276	0.00240291	0.00111058	0.0379784	0.119897	0.000138702	2.67561e-05	2.44868e-07	1.8633e-06	4.06321e-07	2.36303e-06	0.000706821	0.330556	7.98435e-06	0.00093985	2.28562e-06	8.94473e-06	0.000407498	0.000121915	0.000869565	2.66493e-06	0.00314768	1.3127e-05	3.1693e-06	1.70594e-05	9.13877e-06	1.64155e-05	4.88128e-05	0.0394211	0.00087869	8.20447e-05	7.29646e-05	0.00012552
BIP	10	0.00171867	0.00270982	0.00389193	0.00176306	0.0341372	0.00152042	0.410553	0.274401	0.0350068	0.0363784	0.228964	0.0998982	0.0293221	0.107799	0.104522	0.220261	0.145977	0.0312566	0.131012	0.162843	0.438739	0.0450317	0.0104689	0.0129068	0.0111842	0.0145405	0.068685	0.699805	0.344688	0.190224	0.0279554	0.00633528	0.0235887	0.0367989	0.0787891	0.424181	0.118342	0.0057239	0.00173974	0.0575591	0.195444	0.00846836	0.00273085	0.23561	0.0890447	0.00276289	0.0300005	0.0237128
BL	0	0.105755	0.107451	0.0994037	0.0829306	0.103109	0.0932139	0.0979829	0.092987	0.0969667	0.0948198	0.100621	0.0999626	0.0977917	0.0949209	0.10083	0.0999135	0.0982401	0.0940115	0.0969606	0.0979541	0.0912771	0.0948689	0.0902104	0.0938336	0.0931998	0.0934317	0.0987649	0.0971095	0.0915313	0.0978642	0.0959859	0.0885418	0.0924442	0.0988862	0.0971228	0.0890111	0.117325	0.109389	0.113349	0.111282	0.108781	0.100378	0.105872	0.10171	0.100591	0.11361	0.113176	0.114127
BW	0	0.0994715	0.099436	0.102766	0.097917	0.100885	0.0984499	0.0993559	0.0990269	0.0970378	0.0983073	0.0974241	0.0994169	0.0978151	0.0975527	0.0984833	0.0979778	0.0987546	0.0985518	0.0975341	0.0977651	0.0985741	0.0980453	0.101903	0.100321	0.0996417	0.0997428	0.0969901	0.098848	0.0986088	0.0973259	0.0978107	0.0958476	0.0940364	0.0982519	0.0994613	0.0972628	0.104268	0.101701	0.0997679	0.102658	0.103116	0.0989571	0.100195	0.100197	0.101592	0.101605	0.103477	0.101659
CAD	0	0.0992104	0.099194	0.0999198	0.0974909	0.100008	0.0991831	0.0994539	0.0993912	0.0986554	0.0988428	0.098804	0.098946	0.0989583	0.0989647	0.0991194	0.0989241	0.0990555	0.0988977	0.0989719	0.0989067	0.0993303	0.0991118	0.0990461	0.099331	0.099174	0.0995244	0.0990499	0.0990063	0.0988413	0.0988982	0.0992469	0.0990778	0.0985708	0.0992266	0.0990637	0.0993677	0.0994288	0.0993383	0.0995127	0.100085	0.100231	0.0993051	0.0993342	0.0995686	0.0993329	0.0990961	0.0992971	0.0995703
CD	39	0.00322329	0.000240257	0.295676	5.56448e-38	1.4485e-08	8.45079e-13	1	1	1	1	1	1	1	1	1	1	1	1	1	1	1	1	1	1	1	1	1	1	1	1	1	0.0070749	0.570897	1	4.17019e-06	1	0.00463166	3.6433e-10	0.000407279	0.00542428	0.00651046	3.42838e-14	1.06927e-17	7.42328e-09	0.00146082	0.000134615	0.0808907	0.0213206
Child_BMI	0	0.10003	0.0994791	0.0993517	0.0975167	0.0990906	0.0998187	0.0986507	0.0998046	0.0995938	0.099484	0.0998233	0.0995086	0.0987882	0.100419	0.0994398	0.0999857	0.0990673	0.0986611	0.0995472	0.0998397	0.0980938	0.0974974	0.0982053	0.0985679	0.0990717	0.0987111	0.098002	0.100038	0.0990804	0.0975383	0.0992948	0.098967	0.0993892	0.098628	0.100109	0.0992452	0.0987516	0.099092	0.0987928	0.0998011	0.100012	0.100617	0.0996002	0.0982973	0.0986883	0.0986526	0.0988786	0.0992265
Child_Obes	0	0.0993061	0.0991889	0.0990321	0.10007	0.0998002	0.0994887	0.0982804	0.0992125	0.0980258	0.0982013	0.0994397	0.098411	0.0983859	0.099505	0.0984043	0.0993998	0.0980516	0.0982816	0.0987212	0.0979545	0.099471	0.098007	0.0992698	0.0994775	0.0994395	0.0999666	0.0982259	0.0979053	0.0982101	0.0991015	0.0987899	0.0987172	0.0994869	0.0990915	0.0982845	0.0990728	0.0991855	0.099537	0.0983089	0.0988336	0.0988142	0.0988051	0.0995647	0.0986439	0.0989077	0.09959	0.0984371	0.0984775
College	12	0.00684643	0.00097949	0.0022489	0.000770873	0.000193749	3.92375e-05	0.101395	0.127333	0.292133	0.0162183	0.311647	0.121927	0.307358	0.323631	0.360977	0.194553	0.637014	0.197253	0.743139	0.581823	0.0162816	0.0111221	0.0111396	0.000763038	0.000159399	0.000182201	0.753924	0.433761	8.94552e-05	0.202608	0.000930345	0.00215228	0.00286493	0.0736803	0.000642484	0.0118898	0.741919	0.0156798	0.0179347	0.0172214	0.0173518	8.79904e-05	0.00223797	0.00379835	0.00235292	0.00222208	0.0789156	0.0571557
DS	4	0.00028999	4.59428e-05	1.82961e-05	0.104748	0.00207171	8.60811e-06	0.00147366	0.00431373	0.0050087	2.53507e-05	0.00538409	0.000846647	0.00111486	0.0021253	0.0011339	0.000317162	0.00966509	0.0025033	0.000125726	0.00230815	0.00337605	2.43583e-06	3.23249e-06	5.9331e-05	0.000632765	0.000572619	0.00011198	0.00997187	0.00558118	0.00209981	0.000116827	0.00019093	3.98088e-05	1.86936e-06	0.00594216	0.00374646	0.00611508	0.000970252	0.000516297	0.154186	0.0413067	9.00023e-05	4.46498e-05	0.0001869	5.52111e-05	0.00956625	0.0382673	0.000962609
EverSmoked	9	0.37993	0.0114584	0.0117384	0.0696479	0.00392576	0.000536014	0.00427189	0.00382984	0.00508649	0.0111127	0.00133716	0.00132636	0.123287	0.00270678	0.362518	0.0121917	0.00105879	0.116611	0.0360123	0.00163222	0.022322	0.0304484	0.00662783	0.00772635	0.000870539	0.0749293	0.0378395	0.000830437	0.0175678	0.00319434	0.000513188	0.0043672	0.00428426	0.00878486	0.0380077	0.229986	0.0310838	0.0112099	0.0139887	0.0195082	0.0294499	0.000962552	0.000578603	0.00202101	0.0066229	0.0726125	0.0348224	0.097796
FG	12	0.477018	0.126603	0.0558197	0.993383	0.0289519	0.00354627	0.0435787	8.60809e-06	7.11609e-05	2.71899e-05	0.28059	0.000779809	0.00323796	0.0246613	0.00417925	0.0321051	0.0430248	0.000305554	0.250995	0.00643015	0.00117489	6.09253e-05	1.00276e-06	6.75293e-06	4.60035e-05	0.000302288	0.00596183	0.0481115	0.156309	0.0288329	0.00905694	0.000299067	0.0604367	0.964787	0.975478	0.117559	0.0913413	0.0166433	0.0183842	0.172795	0.847731	0.000216801	0.000327666	0.00196678	0.394234	0.978111	0.939795	0.989355
FNBMD	27	0.999842	0.999673	0.977471	1.54059e-14	0.000118221	7.97676e-08	8.94661e-06	4.85606e-08	9.20088e-08	1.73875e-06	2.74292e-05	3.83448e-05	6.08028e-08	1.4831e-05	6.7239e-06	0.000466889	0.000122451	0.000172495	1.25436e-06	0.000243209	1.40676e-05	1.70174e-05	2.17734e-05	1.10874e-05	3.19902e-05	0.00320616	0.0270946	0.000101517	1.63303e-05	6.08338e-05	0.00354787	6.88097e-06	1.66089e-12	0.0183522	0.0125168	0.00708261	0.983886	0.999999	1	0.999542	0.949091	0.103843	0.99658	0.0194067	0.443697	0.998516	0.938072	1
HB	7	0.0278565	0.00940904	0.0986091	1.61647e-06	0.1773	0.024344	0.0331297	0.0145807	0.00364922	0.00288087	0.00731569	0.0121854	0.0172856	0.00744612	0.0321692	0.00591085	0.0266578	0.00992257	0.00828438	0.0072512	0.0180335	0.0199417	0.0255459	0.0391666	0.0791917	0.074166	0.0569638	0.0335126	0.0137526	0.0235142	0.0584933	0.0577584	0.0011072	0.0800878	0.202311	0.0230817	0.124944	0.0308943	0.0224217	0.33596	0.507303	0.389878	0.0157056	0.034938	0.0595096	0.0424197	0.0870064	0.0503306
HDL	23	0.123115	0.998745	0.999956	3.11202e-22	0.0129675	0.582342	0.0279871	0.0203312	8.02974e-05	1.64607e-06	8.18287e-06	0.00257046	3.30879e-06	0.00107368	3.02726e-05	2.53381e-08	5.28063e-08	0.000762388	0.0033706	2.62114e-08	0.951025	0.00857867	1.91509e-06	1.08386e-05	5.11896e-09	0.0133003	0.0012557	0.122439	0.00291173	0.218563	0.98142	0.171044	7.25536e-07	1.69367e-09	0.997384	0.983542	0.936911	0.000410015	1.76269e-05	0.197746	0.991301	0.999977	0.470214	0.000341688	0.298479	0.000355444	0.28506	0.875755
Height	60	1	1	1	1.55963e-80	0.25779	2.256e-29	1	1.11076e-24	2.32549e-09	0.0247003	0.00158688	1	1	1	1.20984e-05	3.93936e-17	2.47525e-08	1.0463e-25	1.76584e-07	1	0.999857	0.999957	1	1	1	1	1	1	0.999965	1	1	3.32953e-65	2.0334e-10	0.999999	5.93893e-13	1	1	1	1	1.25458e-16	6.07322e-50	3.69266e-29	1	1	1	1	1	1
HR	10	0.0344766	0.00269964	0.0152361	3.47359e-07	0.410249	9.04675e-05	0.0173304	0.00176472	0.000454709	0.000787909	0.000573525	0.0010876	0.00271782	0.00013246	0.000962623	4.62817e-05	0.00106405	0.0310153	7.35533e-05	4.03995e-05	0.00503249	0.000545384	0.00150675	0.00157287	0.00117326	0.00856115	0.000199463	0.0012802	0.000154451	0.00925781	0.000520403	0.00137479	0.00331774	0.000333798	0.269689	0.00431641	0.190474	0.0246569	0.0152487	0.149043	0.736537	0.0885409	0.00150348	0.000565228	0.00795105	0.00530672	0.253974	0.264921
IBD	39	0.0249624	0.00377058	0.639077	1.24716e-29	2.08789e-05	1.62313e-13	0.999996	1	0.999913	0.999995	1	1	0.999996	1	1	1	1	1	0.999996	1	1	1	0.999999	1	1	1	1	1	0.999556	0.999999	1	0.121775	0.00819147	1	0.0114147	1	0.00628801	3.62447e-07	0.00369002	0.182823	0.022332	3.56778e-08	1.78191e-09	0.000395239	0.413912	0.00799075	0.945207	0.0843179
LDL	27	0.00641757	0.39195	0.999027	1.65985e-17	0.99743	0.00139571	0.433009	0.925946	4.82498e-06	3.12709e-06	0.000417812	0.000161452	1.47246e-06	7.04599e-05	1.43081e-06	5.64852e-07	3.81301e-05	3.23896e-09	2.90265e-08	2.08663e-14	0.999565	0.153111	1.86878e-07	0.385881	0.999094	0.999955	0.558037	0.000260393	0.00507134	0.00111292	0.289676	0.859026	1.56928e-07	5.27375e-07	0.999933	0.99998	8.78486e-05	3.15578e-10	2.42609e-07	0.778215	0.986468	0.990319	0.339816	0.0841874	0.936535	8.76174e-14	3.48598e-07	1.14852e-06
LSBMD	37	0.999394	0.99984	0.997763	2.43567e-12	0.0695844	0.0227583	8.42893e-05	0.000183091	1.08257e-06	2.97503e-07	2.07294e-07	1.60511e-06	2.34882e-07	1.89883e-06	4.3733e-07	9.1369e-06	3.12721e-05	0.00012195	9.84664e-09	5.44096e-08	0.00944461	1.28348e-06	1.94933e-06	1.60506e-06	1.02817e-05	0.00480638	0.000548122	5.62269e-05	3.9058e-05	0.058886	0.00729572	0.143299	1.60095e-08	0.313875	0.220693	0.0658428	0.810327	0.999993	1	0.999322	0.997209	0.11099	0.138973	0.649144	0.756711	0.999437	0.97185	0.999997
Lupus	34	1.7965e-05	0.000111797	0.678682	2.66384e-15	0.00313131	1.37858e-05	0.999591	1	0.995499	0.999392	0.999997	1	0.990875	1	0.999982	0.998542	0.999991	0.999973	0.989098	0.998956	0.973562	1	0.999389	0.999175	0.996649	0.999989	1	1	0.750667	0.997193	0.999892	0.0135743	0.953724	1	0.996207	0.999982	0.0242599	2.56623e-06	1.81277e-07	0.0240187	0.527685	0.0606085	5.48741e-05	0.041154	0.0439429	1.54783e-08	5.55327e-05	0.000208103
MCHC	0	0.0977691	0.0980739	0.0998077	0.0883471	0.0990884	0.0931049	0.106963	0.101855	0.0995347	0.10059	0.101908	0.103037	0.099564	0.0984159	0.103139	0.0999353	0.10504	0.105245	0.0976473	0.0975881	0.103185	0.106964	0.0987081	0.102935	0.104873	0.101538	0.105743	0.106186	0.101988	0.104048	0.108622	0.101384	0.0957973	0.100302	0.11005	0.104781	0.101544	0.0966083	0.0975228	0.103674	0.104291	0.105295	0.103703	0.100974	0.100558	0.0971784	0.101251	0.0989542
MCH	29	0.00100376	2.25349e-05	0.01741	5.36171e-14	0.000331763	0.000517017	0.938614	0.999545	0.000472433	0.974978	0.685214	0.924197	0.532869	0.61259	0.447167	0.0710909	0.987024	0.90887	0.763689	0.487208	0.524059	0.968985	0.995491	0.99992	0.999877	0.998892	0.970439	0.983464	0.587925	0.990675	0.998792	0.302928	0.835213	0.716396	0.999982	0.794586	0.38658	2.7008e-05	0.000193788	0.645912	0.766596	0.97995	0.166538	0.00319728	0.00616727	0.000802536	0.00630187	0.000257781
MCV	33	4.14553e-05	9.45438e-06	0.0435874	4.59556e-16	0.000235347	0.000266065	0.990559	0.999946	0.00166862	0.997453	0.957664	0.983322	0.894686	0.875006	0.982428	0.327796	0.99633	0.962262	0.85272	0.928849	0.980059	0.998578	0.999529	0.999978	0.999987	0.99996	0.995068	0.999479	0.950904	0.999544	0.999954	0.37815	0.936559	0.937533	0.999975	0.998734	0.285885	1.88502e-05	5.74814e-05	0.720209	0.711906	0.993841	0.231282	6.72742e-05	0.000126199	0.000239395	0.0012149	0.000223582
Menarche	10	0.00548191	0.00314577	0.00124399	0.997183	0.0142868	7.89527e-07	0.118991	0.18297	0.0380923	0.009756	0.126319	0.0894931	0.0793012	0.0151006	0.372386	0.802189	0.136089	0.0231387	0.794725	0.832181	0.291835	0.0874468	0.00216084	0.00292085	0.00130267	0.00177735	0.0928905	0.73825	0.00101844	0.00293043	0.0197145	3.52485e-05	0.00580128	0.137282	0.137273	0.0219542	0.950925	0.227433	0.149315	0.328603	0.0330999	9.17974e-05	0.876579	0.0729686	0.223699	0.17227	0.139578	0.0499898
MPV	0	0.0995185	0.0988935	0.0996166	0.0968261	0.0996675	0.0984783	0.0996201	0.0994955	0.0993832	0.0992546	0.0993612	0.0998159	0.0997008	0.0999153	0.0998097	0.0995953	0.0998062	0.0996497	0.0998342	0.099169	0.0995141	0.0995585	0.0995983	0.0998049	0.0998827	0.100084	0.0995759	0.0994439	0.0990934	0.0991475	0.099421	0.0989864	0.0993628	0.099592	0.0995848	0.0995953	0.0991097	0.0987355	0.0987092	0.0993693	0.0990729	0.0991337	0.0989794	0.0993245	0.0998346	0.0991285	0.0995033	0.0990383
Neuroticism	12	6.54652e-05	0.0038106	6.43516e-05	1.55104e-05	1.03188e-05	0.000596458	0.00935934	0.362346	0.00473838	3.40049e-06	0.00109806	0.0366588	0.0118055	0.0259101	0.0602037	0.0028817	0.0334274	0.000257896	0.000616938	0.0314178	0.00453681	0.000118196	6.26843e-06	3.95143e-06	6.42014e-07	2.17527e-06	0.00537087	0.0016491	0.00524267	7.41349e-05	1.0152e-05	0.000116224	0.00289686	0.00029077	8.52745e-05	0.0284709	0.00243179	0.532109	0.583511	0.0182715	0.110052	3.55843e-05	3.88113e-07	6.26304e-06	4.8668e-05	0.185119	0.000378218	0.0238455
PBC	52	0.182082	0.00150792	0.758215	9.34109e-15	3.33272e-05	1.20809e-07	0.999981	0.999847	0.287738	0.791506	0.999898	0.999984	0.773694	0.999891	0.999985	0.991071	0.999885	0.997145	0.993319	0.98799	0.999721	0.99989	0.999143	0.995731	0.998924	0.999944	0.999996	0.999998	0.905218	0.994889	0.999926	0.147655	0.418982	1	0.669408	0.999973	0.829657	0.0518409	0.00499855	0.993881	0.996128	0.000378188	6.05232e-06	0.49407	0.993659	0.019364	0.884027	0.948335
PCV	3	0.0451673	0.0271787	0.0800037	6.86607e-05	0.135773	0.0372451	0.0732636	0.0338086	0.0107091	0.011741	0.0223743	0.0399768	0.0878993	0.035276	0.0819343	0.0190183	0.085605	0.0461761	0.0294525	0.027767	0.0331429	0.0207577	0.0367891	0.0797835	0.147699	0.101976	0.119568	0.0669039	0.0299152	0.0635758	0.0594037	0.0406102	0.00779195	0.266492	0.26675	0.0381231	0.147245	0.0215023	0.0297954	0.162156	0.19231	0.104848	0.0159941	0.058755	0.0800076	0.0317604	0.0924812	0.0359509
PG	4	0.196029	0.0741406	0.0682361	9.18653e-05	0.0548594	0.0145835	0.0201365	0.0295836	0.00990555	0.00384748	0.0199653	0.0136924	0.00677897	0.00785915	0.00736332	0.0156093	0.0036097	0.00158538	0.00146735	0.00214675	0.0433694	0.00582965	0.0925926	0.101081	0.30293	0.427804	0.0486853	0.128113	0.0114007	0.0675137	0.101076	0.0430048	0.00432245	0.0177349	0.0312438	0.0317999	0.386495	0.407285	0.478987	0.530921	0.601181	0.191245	0.0768069	0.465735	0.540017	0.0801383	0.468251	0.0772867
PLT	4	0.0686432	0.0166831	0.208895	3.0025e-08	0.392153	0.00489546	0.289842	0.310631	0.0442451	0.127706	0.0877123	0.294674	0.297161	0.324369	0.406723	0.0991127	0.309141	0.143926	0.202714	0.0898002	0.11366	0.0767356	0.684998	0.846612	0.905855	0.904973	0.0600619	0.103558	0.0164994	0.164585	0.302247	0.0110651	0.0225182	0.375146	0.414799	0.12508	0.146753	0.0110875	0.0314295	0.109225	0.0571986	0.0248762	0.0165884	0.104412	0.280023	0.0156622	0.170177	0.0750098
RA	32	0.00151949	1.51506e-06	0.00665782	1.32643e-15	3.57803e-07	1.20135e-08	0.999975	0.999991	0.99732	0.999986	1	1	0.999994	1	1	0.999999	1	0.999999	0.999985	0.999955	0.965983	0.999982	0.985761	0.928072	0.995673	0.999589	0.999999	0.999998	0.561961	0.999907	0.999927	3.47101e-06	0.229838	0.999966	0.00484239	0.998179	0.24517	0.00957672	0.103957	0.0350775	0.136208	4.99349e-07	2.03057e-07	0.000100126	0.00240989	0.130595	0.451708	0.0653598
RBC	14	0.00823889	0.00536386	0.016035	2.45137e-11	0.00281898	0.00090935	0.0424582	0.086963	0.000436528	0.160091	0.00550183	0.152216	0.0801772	0.0310754	0.0512475	0.00483925	0.266456	0.0239445	0.0604712	0.00512685	0.0160009	0.220364	0.926992	0.982118	0.988945	0.835019	0.77792	0.179519	0.000953575	0.432988	0.619231	0.000907693	0.00907013	0.221916	0.998248	0.0653562	0.0722884	0.0190732	0.0257909	0.269225	0.0491131	0.223067	0.0108921	0.0123223	0.0123095	0.009538	0.00897302	0.0138875
SCZ	11	3.20381e-15	9.3349e-14	7.42591e-19	0.000572495	2.22306e-18	3.84469e-26	5.39754e-11	1.70642e-11	3.18021e-06	1.95648e-13	1.06624e-06	1.19487e-10	6.41193e-11	4.48145e-09	1.95261e-11	2.12521e-06	7.45205e-09	1.66216e-13	9.41088e-07	1.47539e-06	3.47247e-11	1.34401e-10	7.57784e-16	4.12416e-15	8.33199e-12	9.09884e-17	5.55592e-08	2.84592e-09	8.624e-15	1.47462e-17	2.09981e-16	1.1186e-23	1.04978e-08	2.91631e-12	1.28495e-10	1.58586e-17	7.65025e-05	1.4619e-13	8.47485e-13	8.89151e-18	5.54132e-22	8.71854e-27	5.00449e-20	2.53428e-14	1.23079e-15	2.60852e-09	1.31723e-11	2.04936e-13
T1D	29	2.36068e-05	9.55432e-07	0.00311859	4.90049e-16	1.20291e-05	8.21257e-07	0.991414	1	0.98241	0.999927	0.999998	1	0.999992	1	0.999984	0.999999	1	0.999969	0.999997	0.999993	0.0365802	0.999838	0.819798	0.205657	0.936964	0.988561	0.999972	0.999983	0.0123549	0.999989	0.999998	2.58101e-05	0.997725	0.999996	0.00318472	0.878779	0.000250496	2.70712e-08	8.70991e-06	0.0015892	0.0523393	3.9709e-06	5.23092e-06	3.69415e-05	0.000642411	6.93809e-06	4.82752e-05	7.87323e-06
T2D	0	0.0994727	0.099598	0.0992304	0.0994233	0.0995596	0.0986541	0.099134	0.0992023	0.099509	0.0994831	0.099564	0.0994644	0.0994954	0.0995079	0.0993535	0.0993753	0.0995227	0.0994014	0.0990027	0.099073	0.0993428	0.0991421	0.0993465	0.0992348	0.0994719	0.0994219	0.0994077	0.0989774	0.0989322	0.0985899	0.0990581	0.0982963	0.0996109	0.0985643	0.0995946	0.0994345	0.0995658	0.0997095	0.0994062	0.0996272	0.0995776	0.0995956	0.0997768	0.0993958	0.0995924	0.0994791	0.0995609	0.099441
TC	33	0.0192755	0.229464	0.999971	8.05607e-22	0.998895	0.00138311	0.780981	0.995792	5.05135e-07	7.17178e-07	0.00336004	0.00145403	1.78399e-06	0.000376162	3.10674e-06	2.17171e-07	0.000159647	3.60422e-07	1.30438e-07	2.57444e-12	0.99853	0.0838947	1.12373e-06	0.0933775	0.94285	0.999815	0.905573	0.0105027	0.00200091	0.215198	0.863101	0.967465	9.80112e-08	3.44333e-07	0.999972	0.999986	0.000575304	1.44623e-09	2.66239e-06	0.865439	0.986577	0.996728	0.0277086	0.0298941	0.628575	1.90081e-11	3.59461e-06	6.28885e-06
TG	20	0.00258259	0.0899345	0.999633	8.91299e-17	0.0826871	0.00310695	0.983515	0.370408	0.00170218	0.000297116	0.426875	0.484442	0.074002	0.660293	0.0178663	0.0010801	0.000743609	0.832366	0.011868	4.60736e-05	0.994189	0.985685	0.00735251	0.394258	0.527184	0.475933	0.939772	0.968357	0.952545	0.927131	0.232932	0.037568	0.0201042	0.00194241	0.946131	0.999147	0.222453	0.000394421	0.000203278	8.23413e-05	0.00614737	0.47442	0.000501161	0.000590248	0.0124737	0.000912551	0.318978	0.192281
UC	47	0.0234823	0.242057	0.161124	2.87068e-12	0.0213776	6.60551e-07	0.966896	0.999402	0.0460267	0.916403	0.997023	0.998118	0.647572	0.999632	0.999835	0.999419	0.999957	0.9774	0.838733	0.967677	0.973943	0.996215	0.981775	0.945014	0.910193	0.993187	0.99995	0.999736	0.484919	0.963973	0.998308	0.0192337	0.00105668	0.999043	0.854093	0.991091	0.796986	0.0134687	0.286174	0.898409	0.66619	0.00276099	0.00224165	0.107386	0.798989	0.551227	0.979571	0.528002
YE	11	1.91752e-09	2.66703e-18	2.23317e-14	0.000350318	2.90315e-16	5.025e-27	0.000169983	3.746e-09	6.33601e-07	4.89418e-15	1.90261e-10	7.56601e-09	5.73658e-10	1.39487e-08	5.82109e-14	1.48031e-06	1.29269e-07	2.33497e-07	5.42792e-10	6.03212e-11	3.55987e-10	4.54891e-09	1.43614e-16	1.30886e-16	1.75155e-11	4.0774e-14	6.98467e-05	5.0453e-05	4.43314e-08	1.34394e-14	9.95861e-18	3.12379e-17	7.79039e-13	2.99608e-14	2.64416e-08	6.60948e-09	3.11582e-05	2.82089e-14	2.77282e-11	5.67888e-07	4.87754e-07	3.42314e-20	2.87664e-20	1.27333e-16	5.02191e-19	4.6624e-07	7.3607e-06	8.64467e-06
[truncated: 57 more columns]
